# Supplementary material for: Characterization of Carboxylated Cellulose Nanocrystals Isolated Through Oxalic Acid Hydrolysis from Solid Residues of Softwood-Derived Glycol Lignin Production
Source: Molecules. 2025 Jul 10;30(14):2922. doi: 10.3390/molecules30142922 (PMC12299898; doi:10.3390/molecules30142922)
Supplement: Supplementary file 1 [file molecules-30-02922-s001.zip]

Archive with 1 entries (1 files):
- molecules-3673408-supplementary.pdf
